# Supplementary material for: Stemness Correlates Inversely with MHC Class I Expression in Pediatric Small Round Blue Cell Tumors
Source: Cancers (Basel). 2022 Jul 22;14(15):3584. doi: 10.3390/cancers14153584 (PMC9331651; doi:10.3390/cancers14153584)
Supplement: Supplementary file 1 [file cancers-14-03584-s001.zip]

Archive with 1 entries (1 files):
- cancers-1820806-supplementary.pdf
